# Supplementary material for: Positive Selection for New Disease Mutations in the Human Germline: Evidence from the Heritable Cancer Syndrome Multiple Endocrine Neoplasia Type 2B
Source: PLoS Genet. 2012 Feb 16;8(2):e1002420. doi: 10.1371/journal.pgen.1002420 (PMC3280958; doi:10.1371/journal.pgen.1002420)
Supplement: Dataset S2 — Apert syndrome mutation frequency estimates for all testes' pieces. (XLS) [file pgen.1002420.s002.xls]

## Sheet: c755g-fulldata.csv
Apert Syndrome c.755C>G (C755G)
	piece	GENOMES / PIECE	GENOMES / PIECE	GENOMES / PIECE	GENOMES / PIECE	GENOMES / PIECE	GENOMES / PIECE	GENOMES / PIECE	GENOMES / PIECE	GENOMES / PIECE	GENOMES / PIECE	GENOMES / PIECE	GENOMES / PIECE	GENOMES / PIECE	GENOMES / PIECE	GENOMES / PIECE
		374-1	374-2	854-2	59089-1	60832-1	59056-1	60955-1	60954-1	62923-1	57650	60507	64302	63878	60891	63205
Slice 1	1	20285000	32405000	15985000	39930000	2749500	4665000	23193000	5458500	13038000	8686500	2318250	11028000	31143000	19450500	10359000
Slice 1	2	32965000	34030000	14430000	51015000	2917800	5667000	19332000	7407000	11301000	21945000	3033000	13051500	34485000	23572500	11634000
Slice 1	3	24410000	35740000	11870000	53025000	6567300	7203000	14801400	14401500	10878000	27460500	3610500	16429500	39450000	21687000	11706000
Slice 1	4	26205000	28005000	6790500	36330000	6772500	6897000	15043500	14250000	11580000	23895000	4495500	16869000	40755000	19987500	14403000
Slice 1	5	20835000	31435000	10700000	37170000	7004700	4824000	13066200	13380000	8322000	25260000	3660000	17629500	57165000	20847000	14142000
Slice 1	6	21020000	34775000	10566500	31545000	3942000	9358500	18522000	9669000	10068000	27309000	3918000	25627500	67395000	24925500	14556000
Slice 1	7	27385000	38890000	16530000	29734500	4269600	7803000	17469900	8863500	10570500	25585500	2886150	28405500	67920000	25516500	14496000
Slice 1	8	17275000	35555000	16290000	20460000	1686780	3451500	12688200	8239500	11122500	18048000	2596200	27826500	14875500	27030000	11331000
Slice 1	9	15052000	25230000	11865000	58110000	3870000	3778500	18432000	6919500	11814000	24958500	2581050	7467000	35178000	19864500	10171500
Slice 1	10	26280000	29030000	5735500	51480000	13722300	4971000	21879000	8169000	14280000	33435000	5239500	13149000	60015000	15781500	13317000
Slice 1	11	28910000	28490000	7841500	48765000	14221800	7588500	24588000	10680000	13210500	34050000	5592000	17314500	57105000	17118000	14475000
Slice 1	12	30675000	27945000	9884000	41550000	15725700	8109000	20835000	12060000	11788500	24858000	5083500	16636500	61125000	22836000	14278500
Slice 1	13	37185000	35355000	12730000	48375000	17382600	10954500	23202000	14797500	12067500	26314500	7794000	19209000	54990000	22092000	16918500
Slice 1	14	43585000	36820000	5819500	39705000	13694400	6291000	17933400	13084500	12171000	30825000	5563500	21462000	58905000	27043500	15198000
Slice 1	15	34565000	35960000	6034500	31704000	7121700	4150500	21699000	11425500	10005000	30855000	7063500	24864000	65115000	27595500	14302500
Slice 1	16	32635000	39935000	8270500	37545000	5848200	3352500	15942600	6943500	8589000	36855000	2945700	31351500	65295000	28239000	13387500
Slice 1	17	20425000	25620000	10360000	40785000	6435000	2434050	24912000	9835500	11596500	32844000	1866300	9835500	34530000	17476500	10456500
Slice 1	18	26040000	27125000	12010000	55215000	8851500	8442000	20736000	13854000	11116500	27190500	4503000	16437000	35445000	18127500	11337000
Slice 1	19	36965000	42230000	19190000	61005000	19080000	6723000	25065000	14568000	11206500	35520000	4824000	16998000	59955000	18871500	9507000
Slice 1	20	32265000	40095000	7116000	47520000	22914000	5745000	25182000	10440000	9013500	23764500	3312000	13237500	58305000	21531000	11679000
Slice 1	21	30535000	34275000	3364000	36690000	15558300	4425000	30096000	12967500	8706000	22411500	4407000	16059000	73740000	21690000	11856000
Slice 1	22	29815000	34485000	3017500	35805000	18600300	8452500	25389000	9604500	9664500	23998500	4494000	21345000	62730000	24817500	14184000
Slice 1	23	31315000	31520000	5963000	32700000	15836400	6513000	23544000	11392500	9042000	30585000	5635500	24490500	58185000	22849500	12765000
Slice 1	24	25225000	34885000	16880000	25147500	9864900	3411000	19035000	8716500	9714000	24657000	3199500	20032500	40545000	37680000	12189000
Slice 1	25	29310000	33190000	17950000	31740000	13185900	2157000	19584000	5751000	13648500	13273500	2502300	9462000	31144500	14670000	11158500
Slice 1	26	28785000	33015000	14520000	26352000	12119400	3382500	20214000	8739000	11655000	17551500	2695650	18235500	58785000	15444000	14853000
Slice 1	27	19600000	41250000	13590000	24676500	20412000	4515000	19206000	7641000	9568500	24502500	2152800	21886500	64065000	15156000	13578000
Slice 1	28	18660000	32100000	8156500	15061500	14248800	3666000	18609300	7462500	11292000	22626000	2934450	20529000	69750000	17763000	13611000
Slice 1	29	17665000	28800000	10750000	22372500	15841800	4993500	19640700	6706500	10552500	21382500	3532500	24589500	72960000	21237000	15325500
Slice 1	30	15780000	29790000	8535500	24025500	19034100	5550000	22842000	5635500	8637000	23668500	3735000	25779000	63930000	22276500	16374000
Slice 1	31	24730000	40280000	29050000	23284500	19458000	7945500	21807000	6264000	7858500	13018500	4224000	25180500	63600000	26236500	13306500
Slice 1	32	20540000	28245000	14346500	21696000	8061300	2822400	8676900	7980000	8055000	17214000	2805900	21987000	42300000	39615000	12459000
Slice 2	1	27420000	47215000	14097250	13486500	13157100	9604500	28539000	8532000	11445000	23817000	4905000	12250500	45525000	20653500	12460500
Slice 2	2	29975000	39505000	23467000	25456500	10858500	9433500	24498000	6222000	7644000	17964000	6408000	12111000	58845000	20151000	10980000
Slice 2	3	28545000	34625000	24085450	27487500	20211300	9363000	30042000	8596500	7561500	17448000	10620000	9711000	61125000	18603000	8868000
Slice 2	4	22780000	26295000	17916450	30679500	14445900	11623500	29367000	7872000	8910000	16036500	11404500	7806000	55275000	20727000	6115500
Slice 2	5	24855000	30895000	21631800	22567500	16083000	16881000	26703000	6046500	10852500	16872000	8448000	9444000	55635000	16195500	4324500
Slice 2	6	29085000	35825000	17815700	23065500	15593400	26119500	24903000	5878500	11107500	17163000	11211000	10504500	60945000	19947000	9006000
Slice 2	7	38120000	39330000	27872100	44130000	15161400	26257500	23778000	5413500	11206500	27268500	8739000	20473500	62355000	22015500	8091000
Slice 2	8	33045000	37545000	14999350	23232000	9937800	6853500	21510000	5718000	10398000	28035000	8052000	22237500	54690000	30040500	10168500
Slice 2	9	20905000	31645000	26816550	38400000	21555000	4641000	21861000	7435500	10696500	30237000	1918800	7675500	27292500	15528000	13774500
Slice 2	10	20155000	25010000	23135300	31000500	22833000	7260000	22635000	7215000	8878500	17367000	8977500	9726000	34995000	15973500	12870000
Slice 2	11	23640000	28925000	31368900	29116500	15186600	20622000	22140000	6738000	7698000	16767000	8356500	11371500	35985000	14502000	10783500
Slice 2	12	22690000	28710000	23068650	26343000	13949100	24838500	17705700	6826500	7554000	14605500	6550500	11548500	34245000	12414000	7083000
Slice 2	13	39815000	45655000	47833000	21760500	16247700	24672000	23949000	6456000	8089500	19395000	4476000	7219500	34110000	10420500	7057500
Slice 2	14	38910000	40240000	22797400	18837000	12720600	15219000	24534000	6918000	7440000	13170000	7621500	8718000	35220000	12360000	4560000
Slice 2	15	24295000	33820000	24615550	38985000	30087000	25882500	22428000	7566000	8394000	18201000	10290000	5569500	52275000	12771000	5517000
Slice 2	16	31975000	39290000	19435450	36240000	14373900	20323500	26442000	8140500	10542000	14826000	11569500	6435000	66660000	20664000	10515000
Slice 2	17	21340000	32955000	24276100	43425000	24165000	6385500	23238000	18052500	9624000	28752000	2522400	10942500	16413000	13923000	20913000
Slice 2	18	21435000	32040000	31799800	38880000	17336700	27055500	28305000	14541000	8766000	11451000	5023500	5238000	35880000	17559000	14803500
Slice 2	19	35555000	49520000	41912000	29346000	13692600	29739000	27117000	12919500	7317000	12738000	6390000	7836000	47805000	14409000	11224500
Slice 2	20	33620000	41435000	31378200	26448000	9048600	29124000	20844000	10698000	6579000	10413000	5826000	8529000	32685000	14281500	7887000
Slice 2	21	27090000	32090000	21255150	19861500	15930000	18336000	23373000	8815500	5914500	12973500	4464000	5964000	47400000	14062500	8052000
Slice 2	22	27565000	31195000	22991150	24183000	16072200	6997170	22482000	10300500	6730500	8839500	7017000	4471500	37860000	11805000	5007000
Slice 2	23	27915000	34355000	25556400	36645000	15485400	20797500	24516000	10800000	6034500	16207500	8301000	2820900	39900000	14355000	8703000
Slice 2	24	37810000	41155000	38393500	48300000	26109000	20418000	20097000	16515000	10561500	12697500	14124000	3233100	56085000	28561500	8928000
Slice 2	25	40550000	53250000	51460000	25774500	11574900	5472450	28629000	15129000	9768000	15439500	2886300	6180000	48705000	18375000	6828000
Slice 2	26	38715000	50215000	48344500	34635000	8821800	7899000	26667000	13872000	10326000	15424500	3278400	7897500	49935000	20016000	9684000
Slice 2	27	31295000	53395000	60698000	22857000	12030300	22689000	21501000	11476500	8494500	15510000	6184500	6823500	54585000	17778000	9502500
Slice 2	28	29540000	40440000	44609000	48045000	8079300	12817500	24147000	14611500	9157500	11952000	7875000	5638500	52320000	18372000	7402500
Slice 2	29	29375000	43930000	49383000	831.9	15582600	20221500	24759000	14328000	6589500	14269500	7747500	6969000	56325000	20812500	8095500
Slice 2	30	27275000	33590000	36409500	47370000	20277000	25378500	19304100	13006500	8682000	13807500	2907150	5578950	48585000	21913500	6034500
Slice 2	31	55440000	71360000	204212500	54540000	15897600	26448000	7352100	15121500	9648000	24463500	10477500	3807300	50955000	29422500	7425750
Slice 2	32	36485000	53080000	63813500	47475000	10808100	13723500	10212300	15546000	13023000	25333500	10639500	2557800	57660000	35730000	8289000
Slice 3	1	31735000	37400000	17100000	37320000	18175500	4596000	56580000	13662000	11667000	46125000	4561500	16003500	48585000	29337000	17641500
Slice 3	2	28230000	34630000	14919000	67935000	16769700	12220500	36675000	13971000	11737500	42465000	8175000	14562000	55215000	30780000	19065000
Slice 3	3	34560000	33680000	12939000	79500000	15964200	19672500	39300000	16297500	12921000	41880000	10078500	12190500	57675000	29989500	18009000
Slice 3	4	19720000	25275000	11677500	75090000	18285300	26484000	45525000	15435000	11265000	40035000	11035500	15288000	65505000	25347000	18646500
Slice 3	5	22505000	25210000	14643000	66630000	9783900	26917500	38820000	12216000	9636000	46800000	7431000	14004000	53970000	18985500	12621000
Slice 3	6	21475000	29865000	17914500	64110000	14493600	39270000	37440000	9222000	11674500	40890000	9175500	12244500	72165000	23400000	11455500
Slice 3	7	32485000	37095000	10992000	57015000	10483200	31698000	35730000	15847500	13234500	45570000	9826500	15454500	69465000	33465000	16191000
Slice 3	8	25805000	35455000	9229500	29130000	8336700	20271000	28714500	13033500	13743000	30636000	10285500	16605000	50895000	26287500	15958500
Slice 3	9	21815000	28170000	9259500	69660000	21096000	7720500	63705000	25006500	8758500	56490000	942750	10093500	47400000	24633000	23472000
Slice 3	10	18370000	25535000	12955500	46875000	26937000	19180500	66930000	17404500	5679000	41445000	5079000	7713000	45780000	18282000	17862000
Slice 3	11	20905000	29825000	8736000	44115000	27765000	20616000	54705000	13704000	5373000	34905000	5176500	8638500	53235000	18402000	17781000
Slice 3	12	14500000	28415000	13876500	47745000	12492900	14862000	49140000	12853500	6184500	27370500	4540500	6363000	60660000	18532500	16120500
Slice 3	13	23785000	42490000	11388000	39150000	13732200	14770500	57255000	16308000	7506000	36465000	6244500	4879500	58095000	14457000	11193000
Slice 3	14	16810000	42270000	9660000	41940000	15219900	12990000	41070000	14179500	8106000	34170000	6771000	5475000	54270000	18774000	12040500
Slice 3	15	13150000	27330000	8055000	35715000	12823200	12966000	42840000	20632500	8241000	34440000	9379500	4219500	56385000	19585500	16194000
Slice 3	16	19320000	32160000	14691000	41400000	10771200	44850000	44325000	19989000	9181500	43905000	9432000	8625000	63165000	29317500	16707000
Slice 3	17	24030000	33650000	8995500	97920000	24291000	17185500	60870000	23377500	11784000	34605000	1558200	10359000	46875000	20595000	21226500
Slice 3	18	25175000	33665000	10632000	74940000	16627500	20611500	46350000	17311500	7878000	31725000	6232500	6132000	41715000	19548000	18150000
Slice 3	19	31800000	52820000	16744500	62820000	11554200	15334500	52845000	13225500	7678500	29782500	5757000	6840000	48165000	19638000	14358000
Slice 3	20	20880000	43710000	17175000	48465000	5740200	11104500	34860000	10287000	7038000	28192500	6436500	4675500	49380000	19032000	12751500
Slice 3	21	18980000	33955000	5008500	41310000	11592900	9825000	39135000	12285000	7027500	34020000	6780000	3246000	49050000	16705500	13393500
Slice 3	22	21275000	31390000	13542000	48990000	12543300	15627000	32565000	10932000	6580500	28279500	7953000	2764500	43290000	16117500	12436500
Slice 3	23	23250000	29110000	8817000	46425000	11777400	15012000	24460500	13120500	6672000	35325000	9442500	3196800	51900000	15204000	18258000
Slice 3	24	31615000	38530000	20140500	43590000	9990900	55695000	39240000	24726000	8334000	37830000	10551000	1635750	50760000	28159500	14953500
Slice 3	25	22835000	39105000	15453000	53310000	13504500	3510000	45150000	15253500	6273000	39975000	2871000	4393500	47235000	23454000	19069500
Slice 3	26	23230000	46050000	20571000	39060000	23652000	13540500	38805000	14710500	9517500	35055000	4263000	5272500	55320000	25630500	21513000
Slice 3	27	25305000	52325000	20511000	76155000	15395400	15730500	35280000	12969000	9657000	37485000	7546500	4395000	54825000	25896000	24436500
Slice 3	28	22000000	39940000	15517500	82110000	12662100	39165000	36810000	14626500	9816000	34020000	8433000	4525500	54090000	25927500	22999500
Slice 3	29	21410000	47675000	15567000	76335000	32877000	33360000	25243500	12030000	7783500	37485000	8766000	5667000	59700000	22635000	22800000
Slice 3	30	20670000	38075000	12532500	76860000	27495000	36150000	22738500	11328000	8758500	33915000	8637000	3934500	63330000	22557000	17988000
Slice 3	31	32460000	68180000	11431500	48750000	25236000	24730500	25420500	9511500	10941000	43215000	9276000	6799500	59100000	25860000	15813000
Slice 3	32	17025000	46405000	10057500	41460000	19071000	17631000	19668000	8859000	12837000	40620000	7000500	3169350	53955000	41580000	11712000
Slice 4	1	35610000	37840000	13576500	58860000	26766000	8691000	36090000	26958000	11434500	36015000	7276500	9421500	36780000	17922000	9819000
Slice 4	2	42475000	39410000	19300500	61665000	16122600	15249000	33195000	16225500	8640000	38895000	7878000	13770000	50055000	11413500	10887000
Slice 4	3	35165000	34610000	16273500	85635000	28827000	21642000	37005000	21397500	5887500	32310000	10587000	13548000	48285000	8478000	10494000
Slice 4	4	23530000	22060000	11853000	66405000	32319000	20683500	33852000	16363500	9408000	38355000	9991500	14514000	61560000	6313500	11320500
Slice 4	5	29470000	22805000	20820000	29929500	21609000	33870000	29557500	16702500	13822500	36900000	8470500	16566000	38910000	6913500	8172000
Slice 4	6	29225000	24575000	15696000	51645000	20599200	32865000	30864000	15280500	13198500	17865000	7312500	27406500	68340000	12288000	8052000
Slice 4	7	36160000	27670000	14746500	42795000	12397500	43860000	35895000	14905500	14148000	34455000	8425500	30429000	53715000	12142500	5598000
Slice 4	8	34765000	15745000	9828000	26134500	9294300	26535000	42615000	17785500	15532500	22294500	8149500	34830000	38370000	24531000	9277500
Slice 4	9	34930000	35080000	32835000	59640000	21717000	30324000	44745000	13215000	6733500	40755000	3121500	16293000	47010000	11667000	10998000
Slice 4	10	28330000	20535000	20986500	49620000	24543000	39930000	34245000	10950000	8896500	37110000	6022500	10441500	41610000	6273000	8830500
Slice 4	11	29330000	17000000	13995000	47550000	17482500	22149000	40065000	12546000	8994000	37920000	6402000	8455500	54345000	4452000	9346500
Slice 4	12	26960000	15125000	16686000	33255000	10761300	34080000	34935000	11695500	7852500	28555500	5752500	7054500	51045000	4092000	8278500
Slice 4	13	52740000	36105000	21361500	45450000	13933800	29578500	41130000	11824500	10902000	20889000	7561500	8056500	45015000	3486000	7083000
Slice 4	14	47780000	37355000	13489500	32835000	11701800	29896500	37815000	10537500	8395500	28492500	7470000	12909000	54345000	4159500	6277500
Slice 4	15	40080000	25300000	10171500	50475000	11061000	26808000	38595000	13795500	8454000	29755500	8158500	11970000	58905000	5197500	3542250
Slice 4	16	34490000	21370000	17413500	49110000	13131900	51555000	43020000	15253500	9813000	26823000	8554500	28656000	67905000	11652000	7902000
Slice 4	17	22710000	34210000	16807500	59085000	31347000	40725000	54525000	17145000	10539000	52560000	2934300	10773000	33840000	10356000	8412000
Slice 4	18	27820000	30425000	18088500	58935000	27828000	34095000	36660000	13351500	6223500	38115000	6517500	7018500	43380000	10498500	9205500
Slice 4	19	40000000	35505000	23154000	56655000	16519500	36675000	36645000	11848500	8143500	45315000	6399000	5931000	37260000	10333500	8923500
Slice 4	20	36825000	37175000	12040500	37575000	14014800	34285500	28470000	8038500	7198500	34260000	7024500	5425500	36945000	4849500	8062500
Slice 4	21	26945000	28825000	6027000	60720000	17774100	23025000	36825000	9529500	8376000	33225000	7966500	9129000	34875000	4529100	6613500
Slice 4	22	31175000	26365000	6669000	4614000	7975800	30043500	38520000	10387500	6603000	30808500	8974500	9217500	53430000	7270500	5950500
Slice 4	23	32230000	23135000	12951000	57330000	10212300	24511500	41370000	10261500	7524000	30295500	8613000	7792500	60045000	6633000	4896000
Slice 4	24	31570000	26525000	19180500	49680000	16095600	37140000	37785000	12786000	9795000	29877000	10857000	7924500	70305000	12696000	8286000
Slice 4	25	42075000	28050000	21618000	83820000	8397900	31380000	44610000	10404000	11464500	38460000	2956650	3511200	35400000	18609000	9310500
Slice 4	26	40285000	30180000	20776500	74520000	7354800	26361000	39270000	12478500	9070500	36780000	4819500	8403000	45615000	14851500	9939000
Slice 4	27	38485000	34280000	22893000	64320000	9307800	53295000	38115000	18681000	10434000	49650000	4981500	9705000	55605000	11790000	10330500
Slice 4	28	38340000	24725000	18820500	39435000	7262100	50115000	35221500	13476000	8713500	33000000	5446500	9765000	57525000	12162000	8907000
Slice 4	29	40350000	19525000	18670500	56940000	26424000	48120000	39405000	10263000	6967500	37425000	6967500	9766500	55680000	12705000	7917000
Slice 4	30	33530000	17830000	17982000	32461500	14064300	40245000	32314500	11608500	8943000	41880000	8080500	9879000	64275000	14988000	5239500
Slice 4	31	66870000	29625000	20884500	49230000	17922600	47565000	31558500	11115000	10758000	37320000	7660500	4495350	59655000	16941000	4283100
Slice 4	32	44060000	25145000	3263400	27223500	18778500	36210000	38850000	11836500	13972500	20002500	6315000	3466800	60765000	25987500	4218000
Slice 5	1	35710000	28810000	14379000	9024000	9098100	669000	20881500	14071500	8439000	9802500	8532000	10140000	50565000	25396500	11124000
Slice 5	2	35870000	29190000	20406000	22278000	10785600	4854000	22681500	12106500	6094500	15108000	9867000	12622500	59100000	29938500	16162500
Slice 5	3	35505000	32820000	17259000	43650000	6728400	10549500	25096500	11029500	4482000	17383500	14202000	13840500	62010000	24919500	15822000
Slice 5	4	23605000	20985000	18307500	26490000	8135100	12204000	23943000	12096000	9957000	17688000	14173500	15106500	62145000	30408000	13783500
Slice 5	5	24355000	22155000	17772000	27516000	9747900	13737000	30049500	15342000	8026500	18031500	10288500	14127000	64890000	29107500	9865500
Slice 5	6	26345000	25380000	17797500	23863500	5275800	12681000	28876500	12394500	9238500	11031000	9595500	23179500	70860000	31965000	7639500
Slice 5	7	44490000	34070000	19332000	22342500	9016200	8571000	25282500	15937500	12349500	19822500	9799500	28105500	61455000	34830000	6960000
Slice 5	8	30280000	22955000	17404500	19459500	4646700	743850	14454000	13014000	11956500	9324000	7810500	18016500	68355000	34005000	9820500
Slice 5	9	35585000	28905000	24895500	63855000	16262100	10678500	24199500	11913000	4798500	22032000	4251000	9780000	30952500	17748000	12171000
Slice 5	10	30195000	20425000	14991000	50925000	12445200	19723500	24777000	11775000	5826000	16609500	9448500	8841000	45690000	19882500	11911500
Slice 5	11	25020000	21560000	11302500	44505000	9381600	15472500	26223000	9793500	6028500	21552000	6454500	8493000	48570000	19201500	11353500
Slice 5	12	20485000	19215000	9576000	34350000	8331300	13221000	20932500	9010500	6753000	15922500	6364500	8760000	39000000	17608500	9903000
Slice 5	13	36775000	28940000	13201500	37335000	10293300	12853500	23211000	9430500	7407000	16689000	8562000	6427500	56370000	17092500	9370500
Slice 5	14	31595000	31505000	13411500	32820000	9979200	13036500	23520000	9318000	5370000	13854000	9274500	11377500	43875000	19854000	8811000
Slice 5	15	39570000	24765000	7261500	32205000	15818400	13008000	27277500	11151000	6066000	16599000	9792000	10267500	53115000	21751500	7743000
Slice 5	16	34065000	15880000	18411000	25642500	17768700	14046000	39765000	11140500	10384500	18235500	8035500	21268500	80190000	32460000	10492500
Slice 5	17	24330000	32070000	23842500	51990000	13905000	16465500	34440000	11283000	8173500	14569500	4096500	7242000	14730000	21909000	10825500
Slice 5	18	28130000	25160000	11848500	47430000	13593600	16051500	28939500	9490500	5977500	13234500	6294000	7738500	39135000	20874000	11455500
Slice 5	19	36235000	36260000	24273000	35835000	8922600	13813500	23905500	10653000	7129500	17403000	8220000	5899500	36720000	16576500	12060000
Slice 5	20	25745000	26430000	13887000	31141500	14747400	11578500	22548000	8076000	5881500	13830000	7512000	5691000	51210000	17547000	9403500
Slice 5	21	22920000	21270000	7803000	37350000	880.65	11266500	27172500	8095500	7078500	17115000	7510500	4827000	32025000	15112500	9358500
Slice 5	22	25925000	20285000	6880500	32775000	9351900	10134000	22737000	6450000	4563000	13152000	9097500	4593000	47715000	18391500	8728500
Slice 5	23	31300000	17555000	8253000	36855000	10789200	10252500	24150000	6625500	7437000	15006000	8521500	4681500	54285000	20838000	8929500
Slice 5	24	37480000	24445000	10612500	39375000	13424400	11547000	34590000	9450000	6295500	18028500	8301000	8119500	70230000	32370000	9181500
Slice 5	25	38590000	37320000	25429500	34455000	7701300	13830000	29326500	7548000	11116500	25168500	5961000	2757000	29157000	25392000	11760000
Slice 5	26	34360000	26885000	15082500	48060000	9238500	18850500	27597000	10047000	11176500	18369000	5262000	5887500	47640000	28951500	10347000
Slice 5	27	39470000	27535000	11697000	34575000	10597500	18574500	26563500	9139500	9619500	14940000	9426000	5728500	54585000	27277500	10183500
Slice 5	28	39070000	23155000	11094000	30900000	14634900	18037500	26281500	9801000	8974500	12235500	9076500	8025000	56040000	31650000	10239000
Slice 5	29	37545000	23525000	9642000	37305000	15012900	15400500	30024000	7746000	7743000	12301500	9066000	6747000	57390000	31905000	8680500
Slice 5	30	30535000	17195000	7770000	27814500	10952100	23976000	30325500	8922000	8476500	11806500	10437000	6078000	70305000	36000000	7642500
Slice 5	31	52990000	26220000	13680000	25456500	16741800	22357500	26886000	12507000	9171000	22237500	9901500	4361550	61680000	43605000	6951000
Slice 5	32	39535000	16300000	12016500	22029000	14038200	14718000	27930000	13738500	11577000	19248000	9457500	2380050	67860000	37605000	6430500
Slice 6	1	21835000	14005000	10440000	37380000	19863000	7275000	26446500	14071500	15169500	15342000	6735000	4095000	30921000	14385000	7420500
Slice 6	2	24300000	11915000	8184000	85515000	14309100	13035000	21870000	12106500	10479000	23757000	10564500	8455500	44745000	16887000	10773000
Slice 6	3	17865000	15630000	6633600	78015000	18761400	19282500	26317500	11029500	12768000	24319500	14062500	10705500	52695000	16851000	10458000
Slice 6	4	14665000	8558000	6931200	56805000	12249000	18595500	26143500	12096000	12835500	20428500	14965500	13107000	58605000	17382000	10932000
Slice 6	5	13200000	10158000	6223200	46560000	7407000	28902000	21739500	15342000	12757500	17244000	13161000	12501000	61155000	16069500	8523000
Slice 6	6	20295000	12215000	9318000	44085000	10131300	28573500	22512000	12394500	13432500	14919000	13662000	12913500	60195000	21778500	6796500
Slice 6	7	26970000	13560000	8852400	33625500	13305600	36885000	16780500	15937500	16362000	17089500	13552500	19084500	67935000	20400000	8803500
Slice 6	8	25970000	13165000	8378400	27292500	9544500	22125000	14089500	13014000	16230000	13819500	15049500	18154500	59925000	18076500	8361000
Slice 6	9	22150000	12245000	5259600	46335000	22797000	23547000	24328500	11913000	9255000	31822500	5560500	3346500	31488000	17058000	12832500
Slice 6	10	15445000	9377000	5647200	51615000	22230000	32370000	23605500	11775000	13534500	26589000	8374500	10621500	34140000	16095000	13084500
Slice 6	11	21645000	12275000	5312700	45795000	19683000	19399500	49635000	9793500	11290500	25278000	10294500	9309000	46785000	13651500	14098500
Slice 6	12	17160000	12860000	4131000	35295000	13032900	27928500	32265000	9010500	14608500	24634500	12192000	10291500	50835000	15067500	9547500
Slice 6	13	29260000	17170000	5802300	25575000	19746000	25366500	32559000	9430500	12787500	15952500	10902000	10377000	52305000	12783000	12631500
Slice 6	14	37610000	16460000	6033600	26052000	13043700	24513000	30564000	9318000	13996500	29161500	14587500	11641500	57105000	13084500	11553000
Slice 6	15	24065000	13140000	4376700	18945000	19629000	21852000	28015500	11151000	14842500	28381500	15978000	25393500	53670000	14698500	9241500
Slice 6	16	19225000	12930000	4896000	23917500	18378000	39345000	21091500	11140500	15517500	36270000	11653500	25621500	60795000	23406000	11430000
Slice 6	17	16620000	14090000	3952800	44940000	7819200	33480000	31177500	11283000	13980000	29694000	5622000	7413000	22399500	15741000	12708000
Slice 6	18	16615000	11575000	4573200	58080000	11661300	29077500	36525000	9490500	15291000	23050500	6258000	9225000	39120000	15450000	13642500
Slice 6	19	23835000	18845000	5231400	54990000	12383100	31980000	42765000	10653000	13627500	17887500	7518000	10338000	40785000	15186000	12505500
Slice 6	20	26115000	15050000	4387200	39435000	15744600	29224500	24742500	8076000	13089000	22539000	9142500	10576500	50115000	17277000	12186000
Slice 6	21	19915000	10206000	4086600	25326000	22374000	19596000	28050000	8095500	11947500	20182500	8971500	10902000	55920000	15793500	12543000
Slice 6	22	13965000	12755000	5158800	28669500	19746000	24267000	34245000	6450000	14082000	19069500	9538500	10159500	54945000	16408500	9010500
Slice 6	23	12495000	12640000	4510800	28380000	24057000	21148500	26548500	6625500	11317500	26008500	11806500	20404500	55770000	16906500	9928500
Slice 6	24	18805000	8563000	6517200	16255500	12082500	31155000	29989500	9450000	17701500	24841500	12754500	28363500	61065000	21270000	9495000
Slice 6	25	27155000	14860000	5953200	15685500	17449200	26065500	34320000	7548000	11259000	23934000	5260500	6444000	34965000	22842000	5328000
Slice 6	26	22550000	9063000	3144000	46950000	15240600	22303500	25876500	10047000	11422500	26157000	5253000	7482000	52080000	27556500	6988500
Slice 6	27	26155000	13430000	3463800	54600000	12643200	40140000	21636000	9139500	14793000	26850000	8655000	9852000	47940000	22479000	7132500
Slice 6	28	18700000	9256000	3049200	54855000	15038100	36525000	25324500	9801000	13044000	23368500	11704500	12993000	50760000	18702000	7617000
Slice 6	29	18825000	13150000	3430800	55485000	23256000	44475000	22561500	7746000	13686000	23164500	10983000	13168500	52095000	14179500	7296000
Slice 6	30	12825000	9740000	3734400	42810000	18432000	33285000	20767500	8922000	12417000	18735000	14544000	12681000	63705000	15640500	8347500
Slice 6	31	34260000	15230000	8236200	10884000	20943000	37725000	22951500	12507000	13713000	19183500	15363000	12870000	61320000	21202500	5496000
Slice 6	32	19735000	6193000	4710000	6049500	23076000	30379500	34155000	13738500	15439500	15294000	16375500	12057000	56010000	30351000	5511000
		C755G MUTANTS PER MILLION MOLECULES	C755G MUTANTS PER MILLION MOLECULES	C755G MUTANTS PER MILLION MOLECULES	C755G MUTANTS PER MILLION MOLECULES	C755G MUTANTS PER MILLION MOLECULES	C755G MUTANTS PER MILLION MOLECULES	C755G MUTANTS PER MILLION MOLECULES	C755G MUTANTS PER MILLION MOLECULES	C755G MUTANTS PER MILLION MOLECULES	C755G MUTANTS PER MILLION MOLECULES	C755G MUTANTS PER MILLION MOLECULES	C755G MUTANTS PER MILLION MOLECULES	C755G MUTANTS PER MILLION MOLECULES	C755G MUTANTS PER MILLION MOLECULES	C755G MUTANTS PER MILLION MOLECULES
		374-1**	374-2**	854-2**	59089-1**	60832-1**	59056-1**	60955-1	60954-1	62923-1	57650	60507	64302	63878	60891	63205
Slice 1	1	14	1	0	4.21442	0	0	1.96884	0	1.7924	4.0713	3.43348	0	0	0	0
Slice 1	2	1369	2	5	0	0	4.21442	0	0	0	0	0	0	0	0	3.75587
Slice 1	3	16	0	8.92574	0	0	0	1.96884	0	0	0	0	0	0	0	3.75587
Slice 1	4	22	0	4.21442	0	0	0	0	0	0	0	0	0	0	0	0
Slice 1	5	1723	0	0	0	0	0	18327.3	0	0	479.005	0	0	0	0	3.75587
Slice 1	6	6952	1	0	0	0	0	13743.7	0	0	1003.84	0	0	0	0	0
Slice 1	7	7343	13	0	0	0	0	2125	0	0	0	0	0	3.87722	0	3.9376
Slice 1	8	4078	319	0	0	0	0	91.6669	0	0	0	0	695.235	0	0	3.75587
Slice 1	9	9	7	3153.56	0	0	0	40.6819	0	0	13.7178	0	0	0	0	3.75587
Slice 1	10	24	0	3515.33	0	0	0	6.38521	0	0	5.40142	6.88669	0	0	0	7.89458
Slice 1	11	3	1	3	0	0	4.21442	4.0713	4.0713	0	0	0	0	0	0	0
Slice 1	12	46	2	8.92574	0	0	4.21442	0	26.9119	0	0	0	0	0	0	0
Slice 1	13	10	1	0	8.92574	0	0	625.62	0	0	476.315	0	0	0	0	3.9376
Slice 1	14	10	2	4.21442	0	0	4.21442	4757.14	0	0	0	0	0	0	0	0
Slice 1	15	0	1755	0	0	0	0	24.914	0	0	0	0	0	0	0	0
Slice 1	16	30	3	4.21442	0	0	4.21442	13.7178	0	0	4.0713	0	0	0	0	0
Slice 1	17	26	1	2	4.21442	0	4.21442	2371.16	0	0	0	0	4.21435	0	0	3.75587
Slice 1	18	10	0	4	0	4.21442	0	0	0	0	0	0	977.862	0	0	0
Slice 1	19	1	0	8.92574	0	0	0	0	0	0	0	0	0	3.87722	0	0
Slice 1	20	5	1	0	0	0	0	0	0	0	0	0	0	0	0	0
Slice 1	21	5	0	0	0	0	4.21442	0	0	0	0	0	0	3.87722	0	3.75587
Slice 1	22	4	1	0	0	4.21442	4.21442	0	0	0	0	0	6847.49	0	0	0
Slice 1	23	3	2	0	0	0	4.21442	0	6.88669	0	0	0	768.332	0	0	0
Slice 1	24	5	0	0	0	0	4.21442	13.7178	0	0	0	3.43348	0	0	0	0
Slice 1	25	4	4	8.92574	0	0	4.21442	4.0713	0	1.7924	0	4.0713	0	0	0	0
Slice 1	26	34	0	4.21442	8.92574	0	0	8.60445	0	0	0	0	1796.16	0	0	0
Slice 1	27	65	1	14.267	0	4.21442	0	0	0	0	0	0	0	0	0	3.75587
Slice 1	28	22	0	4.21442	0	4.21442	4.21442	0	0	0	0	0	0	0	0	0
Slice 1	29	4	1	0	0	0	0	0	0	0	0	0	301.019	0	0	0
Slice 1	30	14	0	4.21442	0	0	0	0	0	0	0	6.88669	4507.52	0	0	0
Slice 1	31	4	0	4.21442	0	0	0	0	0	0	0	0	528.767	0	0	0
Slice 1	32	2	0	4.21442	4.21442	8.92574	0	0	0	0	0	0	0	0	0	3.75587
Slice 2	1	3	1	8.92574	0	0	0	0	0	0	19.5819	0	0	0	0	0
Slice 2	2	13	1	2	4.21442	0	0	0	3.43348	0	24.6534	0	0	0	0	7.52352
Slice 2	3	4	1	0	0	0	0	7.07968	10.3599	0	1.7924	0	0	0	0	3.75587
Slice 2	4	16	1	0	4.21442	0	4.21442	0	0	0	4.0713	0	0	0	0	0
Slice 2	5	14	1	0	0	0	0	0	0	0	3.59283	0	4.21435	0	0	7.52352
Slice 2	6	10	3	0	4.21442	0	0	3.53461	0	0	0	0	0	0	0	0
Slice 2	7	2698	0	4.21442	0	0	0	8.60445	0	0	0	4.0713	0	0	0	0
Slice 2	8	26756	1	8.92574	14.267	0	0	38.2537	0	0	0	0	0	0	0	0
Slice 2	9	5	1	21	0	0	0	3.53461	0	0	83.4251	0	0	0	0	0
Slice 2	10	7	0	20.433	4.21442	0	0	0	0	0	5642.7	0	0	3.87722	0	0
Slice 2	11	4	0	8707.33	0	0	0	0	0	0	20122.8	0	0	0	0	0
Slice 2	12	53	0	1572	0	0	0	0	0	0	0	0	4.21435	0	0	0
Slice 2	13	42	2	0	0	0	0	0	0	0	0	0	0	0	0	7.52353
Slice 2	14	115	0	0	0	0	0	0	0	0	0	6.88669	0	0	0	0
Slice 2	15	31	0	0	0	0	0	8.60445	0	0	0	0	0	0	0	0
Slice 2	16	60	2	0	0	0	0	13.7178	0	0	0	0	0	0	0	3.75587
Slice 2	17	16	9	2827.5	0	0	4.21442	3.53461	4.0713	0	8.60445	0	0	0	0	0
Slice 2	18	7	1	15403.7	0	0	4.21442	0	0	0	4.0713	0	0	0	0	0
Slice 2	19	4	2	30	0	4.21442	0	3.53461	0	0	4.0713	0	0	0	0	0
Slice 2	20	21	1	8.92574	0	4.21442	0	0	0	0	0	0	0	0	0	0
Slice 2	21	26	1	8.92574	0	0	0	3.53461	0	0	0	0	0	0	0	0
Slice 2	22	16	3	0	0	0	0	0	0	0	0	0	0	0	0	0
Slice 2	23	12	0	0	0	0	0	8.60445	0	0	0	0	0	0	0	0
Slice 2	24	10	1	0	3878.34	0	0	0	0	0	0	0	0	3.87722	0	0
Slice 2	25	76	2	9	0	0	4.21442	0	0	2.01724	0	0	0	0	0	0
Slice 2	26	3	0	0	4.21442	0	4.21442	3.53461	0	0	4.0713	0	0	0	0	0
Slice 2	27	32	0	2	4.21442	4.21442	0	0	0	0	462.827	0	0	0	0	0
Slice 2	28	129	1	0	0	0	0	0	0	0	1.7924	0	0	0	0	0
Slice 2	29	10	0	0	0	0	0	0	0	0	0	0	0	0	0	0
Slice 2	30	16	0	0	311.311	4.21442	0	0	0	0	0	0	0	0	0	0
Slice 2	31	3	12	0	3073.03	8.92574	0	0	6.88669	1.7924	5330.88	0	0	0	0	0
Slice 2	32	3	0	0	7752.74	0	0	0	0	0	36651.6	0	0	0	0	0
Slice 3	1	3	1	4.21442	0	0	14.267	0	0	0	0	0	0	0	0	0
Slice 3	2	0	0	0	0	0	0	0	0	0	0	0	0	7.767	0	0
Slice 3	3	2	2	0	4.21442	0	0	0	0	4.14163	4.0713	0	0	3.87722	0	0
Slice 3	4	4	8	0	0	0	4.21442	0	3.43348	0	4.0713	0	0	0	0	3.75587
Slice 3	5	0	4	0	0	4.21442	0	0	6.88669	0	1.96884	0	0	0	0	3.75587
Slice 3	6	0	0	0	4.21442	0	0	0	0	0	0	0	0	3.87722	0	0
Slice 3	7	4	3	0	0	4.21442	4.21442	0	0	0	0	0	0	0	0	0
Slice 3	8	30	1	0	4.21442	0	0	0	0	0	0	0	0	0	1558.44	0
Slice 3	9	8	1	4.21442	4.21442	0	4.21442	4.0713	0	0	27.8182	0	0	11.6695	0	3.75587
Slice 3	10	2	3	0	0	0	0	0	0	0	0	0	0	0	0	0
Slice 3	11	7	2	0	4.21442	0	4.21442	0	4.0713	0	0	0	0	0	0	3.75587
Slice 3	12	1	0	4.21442	0	0	4.21442	0	0	0	1.96884	3.43348	0	0	0	0
Slice 3	13	3	3	0	0	0	0	0	0	0	4.0713	0	0	0	0	0
Slice 3	14	1	1	14.267	4.21442	0	0	0	0	0	1.96884	0	0	4.0713	0	3.75587
Slice 3	15	2	2	0	0	0	0	0	0	0	0	8.60445	0	3.87722	6028	0
Slice 3	16	14	0	0	0	0	4.21442	4.0713	0	0	0	10994	0	11.6695	27725.9	0
Slice 3	17	3	1	4.21442	4.21442	4.21442	0	0	0	0	16.4842	4.0713	0	7.767	4.21435	3.75587
Slice 3	18	0	2	534	0	0	4.21442	0	0	0	0	8.60445	0	0	0	0
Slice 3	19	0	1	4.21442	4.21442	4.21442	4.21442	0	0	0	4.0713	0	0	3.87722	0	0
Slice 3	20	4	1	0	4.21442	0	0	0	0	0	0	0	0	11.6695	0	3.75587
Slice 3	21	8	1	0	0	0	0	0	0	0	1.96884	0	0	7.767	0	0
Slice 3	22	10	2	0	4.21442	0	0	0	0	0	0	3.43348	0	3.87722	0	0
Slice 3	23	7	0	0	0	0	4.21442	0	0	0	0	0	0	3.87722	0	0
Slice 3	24	7	4	4.21442	0	0	4.21442	4.0713	0	0	0	0	0	3.87722	0	0
Slice 3	25	1	2	2	4.21442	0	0	0	0	3.58745	0	0	0	4.0713	0	0
Slice 3	26	921	0	0	4.21442	0	0	0	0	0	0	0	0	7.767	0	0
Slice 3	27	5	1	0	4.21442	0	0	0	0	0	1.96884	0	0	0	0	0
Slice 3	28	4	0	4.21442	0	0	0	0	0	0	0	0	0	3.87722	0	0
Slice 3	29	7	0	4.21442	0	0	0	0	0	0	0	0	0	3.87722	0	0
Slice 3	30	3	1	0	0	0	0	0	0	0	0	0	0	3.87722	0	0
Slice 3	31	1	3	4.21442	4.21442	0	0	0	0	0	8.60445	0	0	3.87722	0	0
Slice 3	32	7	1	0	8.92574	0	0	0	0	0	0	0	0	0	0	0
Slice 4	1	2	1	14.267	14.267	0	4.21442	0	0	0	1.96884	0	0	3.87722	0	1.93706
Slice 4	2	4	5	0	4.21442	0	0	0	0	0	0	0	0	0	0	1.98388
Slice 4	3	9	8	0	4.21442	4.21442	0	1.96884	0	2.72833	1.96884	0	0	0	0	0
Slice 4	4	4	4	0	4.21442	0	0	0	4.0713	758	0	0	0	7.767	0	0
Slice 4	5	3	2	0	8.92574	4.21442	0	1.96884	0	2936	1.96884	0	0	3.87722	0	0
Slice 4	6	3	1	0	4.21442	0	0	0	0	0	0	0	0	0	0	0
Slice 4	7	8	22	8.92574	4.21442	4.21442	0	69.3978	0	1.23775	0	0	0	0	0	0
Slice 4	8	5	3	0	4.21442	0	0	0	0	0	0	0	0	7.767	0	0
Slice 4	9	1	0	8.92574	8.92574	0	0	4.0713	0	0	4.0713	0	4.21435	8.16356	0	1.93706
Slice 4	10	3	3	4.21442	4.21442	0	4.21442	0	6.88669	0	0	0	0	0	0	1.93706
Slice 4	11	2	0	0	4.21442	0	0	0	0	0	0	0	0	3.87722	0	1.98388
Slice 4	12	2	5	0	0	0	4.21442	1.96884	0	0	0	0	0	0	0	0
Slice 4	13	0	13	0	0	0	4.21442	0	0	2.51482	0	27943.8	0	0	0	0
Slice 4	14	8	34	0	0	0	0	909.615	3.43348	0	0	15.9192	0	0	0	1.93706
Slice 4	15	4	32	0	14.267	4.21442	0	38.8897	0	0	0	4.0713	0	0	0	0
Slice 4	16	4	4	20.433	4.21442	0	0	0	4.0713	2.47934	0	0	0	3.87722	0	0
Slice 4	17	2	13	4.21442	8.92574	0	0	8.60445	0	1.23775	0	0	0	0	0	1.93706
Slice 4	18	7	3	8.92574	0	0	0	0	0	2.37858	0	4.0713	0	3.87722	0	3.87723
Slice 4	19	2	4	3	8.92574	0	0	0	3.43348	0	0	0	0	0	0	0
Slice 4	20	8	4	4.21442	4.21442	4.21442	0	0	4.0713	1.23775	0	0	0	0	0	0
Slice 4	21	4	3	0	4.21442	4.21442	0	0	0	0	0	0	0	0	0	0
Slice 4	22	7	4668	0	0	0	0	0	19.5819	0	0	0	0	0	0	1.93706
Slice 4	23	2	6851	24	0	4.21442	0	0	10.3599	0	4.0713	0	0	7.767	0	0
Slice 4	24	17	10	8.92574	0	4.21442	0	0	0	1.23775	0	0	0	3.87722	0	0
Slice 4	25	2	0	9	8.92574	0	0	4.0713	0	0	4.0713	0	0	3.87722	0	1.98388
Slice 4	26	1	1	1544.5	0	0	0	4.0713	0	0	0	0	0	0	0	0
Slice 4	27	3923	3	77	4.21442	0	0	4.0713	0	1.23775	0	4.0713	0	3.87722	0	3.87723
Slice 4	28	769	2	115	14.267	4.21442	4.21442	0	0	0	0	0	0	3.87722	0	0
Slice 4	29	4	5	11197	0	0	0	0	4.0713	0	0	0	0	0	0	0
Slice 4	30	1	1	46646	4.21442	0	0	0	0	1.23775	0	0	0	0	0	3.87723
Slice 4	31	4	42	5614.5	14.267	4.21442	0	0	528.773	0	0	0	0	0	0	0
Slice 4	32	3	3	26	4.21442	4.21442	0	0	860.814	2.37858	0	0	0	0	0	0
Slice 5	1	21	1	4.21442	4563.87	0	4.21442	4.0713	0	0	4.0713	0	0	3.87722	45075.2	0
Slice 5	2	1	1	0	2724.91	0	0	4.0713	0	0	0	0	0	0	24931.8	0
Slice 5	3	1	19	4.21442	720.322	0	0	0	0	0	0	0	0	0	6819	0
Slice 5	4	4	2	0	7570.11	0	0	0	0	0	0	0	0	11.6695	55.1469	0
Slice 5	5	1	2	14.267	399.254	0	0	0	3.43348	0	0	0	0	0	4.21435	0
Slice 5	6	0	2	0	0	0	0	4.0713	4.0713	0	0	0	0	3.87722	0	0
Slice 5	7	3	3	4.21442	4.21442	0	8.92574	0	0	0	0	0	0	7.767	4.21435	0
Slice 5	8	5	17	4.21442	0	0	4.21442	0	0	0	0	0	0	0	4.21435	0
Slice 5	9	12	3	0	8.92574	4.21442	8.92574	4.0713	0	0	0	0	0	3.87722	2043.3	0
Slice 5	10	1	5	4.21442	0	0	0	8.60445	10.3599	0	157.654	0	0	3.87722	2969	0
Slice 5	11	1	7	4.21442	8.92574	0	4.21442	1.96884	0	1.7924	0	0	0	7.767	7916.63	0
Slice 5	12	4	3	0	4.21442	4.21442	0	0	0	0	4.0713	4.0713	0	3.87722	0	0
Slice 5	13	4	2	0	4.21442	0	4.21442	0	0	0	0	4.0713	0	3.87722	0	0
Slice 5	14	4	7	0	0	0	4.21442	0	0	0	0	30418	0	3.87722	0	0
Slice 5	15	0	102	0	4.21442	8.92574	0	0	0	1.7924	0	1958.07	0	0	0	0
Slice 5	16	1	65	0	0	0	4.21442	4.0713	0	0	0	0	0	0	0	0
Slice 5	17	3	2	8.92574	499.836	0	8.92574	4.0713	0	0	29.5654	0	0	7.767	0	3.87722
Slice 5	18	1	1	0	20.433	0	0	0	0	2.01724	4.0713	0	0	0	4.21435	0
Slice 5	19	1	0	4.21442	4.21442	0	20.433	4.0713	0	0	0	0	0	0	0	0
Slice 5	20	1	3	0	4.21442	4.21442	0	4.0713	0	0	0	0	0	0	0	3.87722
Slice 5	21	1	1	8.92574	0	0	8.92574	0	0	0	0	10.3599	0	3.87722	0	0
Slice 5	22	0	4	0	0	0	4413	0	0	0	13.7178	8.60445	0	0	0	0
Slice 5	23	0	7	0	0	0	0	0	0	0	5.22394	0	0	0	0	0
Slice 5	24	1	4	0	4.21442	4.21442	0	0	0	0	0	0	0	11.6695	0	0
Slice 5	25	2	2	4.21442	4.21442	0	0	4.0713	4.0713	0	3399.48	0	0	3.87722	0	0
Slice 5	26	3	2	0	0	0	0	19.3523	0	0	2388.68	3.43348	0	0	0	0
Slice 5	27	0	1	0	8.92574	0	381	26.456	0	0	4.0713	0	0	7.767	0	3.87722
Slice 5	28	0	3	14.267	4.21442	0	4.21442	8.52724	0	0	4.0713	0	0	0	0	0
Slice 5	29	1	3	8.92574	0	0	4.21442	0	0	0	0	0	0	0	0	0
Slice 5	30	8	4	14.267	0	0	0	0	0	0	0	0	0	3.87722	0	0
Slice 5	31	1	2	0	4.21442	0	4.21442	0	0	0	0	0	0	3.87722	0	0
Slice 5	32	3	4	4.21442	0	0	0	0	0	0	0	0	0	7.767	0	0
Slice 6	1	4	10	3.37154	0	0	4.21442	13.5781	0	1.7924	0	0	0	3.87722	0	0
Slice 6	2	2	7	3.37154	0	0	0	4.0713	4.0713	4.57728	0	0	0	3.87722	0	0
Slice 6	3	2	3	0	0	8.92574	0	8.60445	0	3.59283	0	0	0	8.16356	0	0
Slice 6	4	1	3	3.37154	0	0	0	4.0713	0	0	0	0	0	0	4.21435	0
Slice 6	5	1	2	0	0	0	4.21442	0	0	0	0	0	0	3.87722	14.2669	0
Slice 6	6	2	2	11.4136	0	4.21442	8.92574	0	0	3.12093	0	0	0	0	4.21435	0
Slice 6	7	0	0	3.37154	0	0	4.21442	0	0	1.7924	0	0	0	0	8.92568	0
Slice 6	8	2	2	0	4.21442	0	0	0	4.0713	0	4.0713	0	0	0	0	0
Slice 6	9	1	5	3.37154	0	4.21442	4.21442	4.0713	0	1.7924	13.7178	3.43348	0	4.0713	0	1.96884
Slice 6	10	2	1	3.37154	0	0	0	13.7178	0	0	0	0	0	0	4.21435	0
Slice 6	11	4	2	0	0	0	4.21442	4.0713	0	0	1993.65	0	0	3.87722	0	0
Slice 6	12	77	8	2.52865	0	0	4.21442	0	0	1.7924	2529.5	0	0	0	0	0
Slice 6	13	3	0	0	0	4.21442	0	0	0	0	102.491	0	0	3.87722	0	0
Slice 6	14	2	5	0	4.21442	0	0	0	0	0	4.0713	0	0	3.87722	0	0
Slice 6	15	1	8	0	0	0	8.92574	0	0	0	546.983	0	0	0	0	0
Slice 6	16	3	3	2.52865	0	0	0	0	0	0	878.17	0	0	0	0	0
Slice 6	17	2	5	2.52865	289.965	0	4.21442	4.0713	4.0713	1.7924	26.456	3.43348	0	3.87722	0	0
Slice 6	18	3	5	0	0	0	4.21442	8.60445	4.0713	0	8.60445	4.0713	0	0	0	0
Slice 6	19	516	5	1.68577	0	0	20.433	19.5819	0	0	4.0713	4.0713	0	0	0	0
Slice 6	20	1880	9	0	1246.53	4.21442	4.21442	0	725	0	0	0	0	0	0	0
Slice 6	21	2577	2	0	0	4.21442	4.21442	0	2045	0	0	0	0	0	0	0
Slice 6	22	5	3	0	0	0	0	0	6.88669	0	1402.11	0	0	0	0	0
Slice 6	23	5	4	0	0	0	0	0	0	0	6099.69	0	0	0	0	2.01724
Slice 6	24	5	3	3.5703	0	0	0	0	0	0	1563.87	0	0	0	4.21435	0
Slice 6	25	2	2	0	0	0	8.92574	13.7178	13.7178	0	4.0713	0	0	3.87722	0	0
Slice 6	26	1	3	1.68577	0	0	14.267	26.456	654.183	0	0	0	0	0	0	2.01724
Slice 6	27	2	2	5.7068	0	0	14.267	6.22062	813.195	0	0	4.0713	0	0	0	0
Slice 6	28	4552	3	5.35545	0	4.21442	4.21442	0	4.0713	0	4.0713	0	0	0	0	0
Slice 6	29	7661	4	0	0	4.21442	4.21442	4.0713	0	0	0	10.8166	0	0	0	0
Slice 6	30	420	4	5.7068	1931.53	0	8.92574	0	0	0	1889.16	13.7178	0	3.87722	0	0
Slice 6	31	2	2	1.68577	0	0	0	0	0	0	1564.55	16051.8	0	3.87722	0	0
Slice 6	32	1	2	3.5703	0	0	4.21442	0	0	0	2387.4	1950.23	0	0	4.21435	0
** previously published
